# Supplementary material for: Ketogenic Diet for Intensive Care Patients: A Scoping Review
Source: Nutrients. 2026 Jun 16;18(12):1943. doi: 10.3390/nu18121943 (PMC13305233; doi:10.3390/nu18121943)
Supplement: Supplementary file 1 [file nutrients-18-01943-s001.zip]

Archive with 1 entries (1 files):
- nutrients-4335531-supplementary.pdf
